# Supplementary material for: The exon junction complex is required for DMD gene splicing fidelity and myogenic differentiation
Source: Cell Mol Life Sci. 2024 Mar 21;81(1):150. doi: 10.1007/s00018-024-05188-1 (PMC10957711; doi:10.1007/s00018-024-05188-1)
Supplement: Supplementary file 2 — (xlsx 67 KB) [file 18_2024_5188_MOESM2_ESM.xlsx]

## Sheet: Caption
Supplementary Table 2.
Data from DMD-targeted RNA-Seq. (A) QC report. (B) DMD exon inclusion levels in Ctrl, eIF4A3 and Y14 KD based on PSI calculation. (C) Splicing Junction (SJ) usage in Ctrl compared to eIF4A3 and Y14 KD computed by the IPSA software (|∆SJ| ≥ 0.05 and (D) (0.05 ≥ |∆SJ| ≥ 0.01).

## Sheet: (A) QC_Report
	Ctrl_KD_rep1	Ctrl_KD_rep2	Ctrl_KD_rep3	Ctrl_KD_rep4	eIF4A3_KD_rep1	eIF4A3_KD_rep2	Y14_KD_rep1	Y14_KD_rep2
Number of input reads |	125081	115479	67329	49864	18272	49325	46865	48596
Average input read length |	385	293	423	328	252	260	279	265
UNIQUE READS:
Uniquely mapped reads number |	105024	65915	57126	40632	15526	40403	38703	42031
Uniquely mapped reads % |	83.96%	57.08%	84.85%	81.49%	84.97%	81.91%	82.58%	86.49%
Average mapped length |	380.46	383.57	423.35	337.91	251.87	262.39	276.09	264.61
Number of splices: Total |	269823	168625	162452	89295	25045	67979	68961	71966
Number of splices: Annotated (sjdb) |	263605	165361	159928	87814	23761	64542	66496	69402
Number of splices: GT/AG |	264028	164666	159034	87247	24380	65982	66868	70247
Number of splices: GC/AG |	3240	2188	2147	1218	315	856	918	829
Number of splices: AT/AC |	6	1	2	1	4	2	3	2
Number of splices: Non-canonical |	2549	1770	1269	829	346	1139	1172	888
Mismatch rate per base, % |	0.39%	0.44%	0.30%	0.41%	0.46%	0.61%	0.56%	0.43%
Deletion rate per base |	0.19%	0.22%	0.13%	0.20%	0.27%	0.36%	0.32%	0.24%
Deletion average length |	1.16	1.12	1.07	1.10	1.14	1.13	1.13	1.12
Insertion rate per base |	0.09%	0.09%	0.08%	0.12%	0.12%	0.12%	0.17%	0.12%
Insertion average length |	1.16	1.16	1.15	1.14	1.14	1.14	1.14	1.15
MULTI-MAPPING READS:
Number of reads mapped to multiple loci |	0	0	0	0	0	0	4734	0
% of reads mapped to multiple loci |	0.00%	0.00%	0.00%	0.00%	0.00%	0.00%	10.10%	0.00%
Number of reads mapped to too many loci |	14323	9130	6226	4507	1559	4332	1	4081
% of reads mapped to too many loci |	11.45%	7.91%	9.25%	9.04%	8.53%	8.78%	0.00%	8.40%
UNMAPPED READS:
% of reads unmapped: too many mismatches |	0.02%	0.01%	0.03%	0.04%	0.08%	0.10%	0.03%	0.05%
% of reads unmapped: too short |	4.57%	35.00%	5.88%	9.44%	6.41%	9.21%	7.28%	5.06%
% of reads unmapped: other |	0.00%	0.00%	0.00%	0.00%	0.01%	0.00%	0.00%	0.00%

## Sheet: (B) PSI_DMD_Exons
chr	Strand	Type	ExonStart	ExonEnd	DMD_Exons	ExonSize	UpstreamExon	DownstreamExon	Event	READS_siCtrl_rep1	READS_siCtrl_rep2	READS_siCtrl_rep3	READS_siCtrl_rep4	PSI_siCtrl_rep1	PSI_siCtrl_rep2	PSI_siCtrl_rep3	PSI_siCtrl_rep4	PSI_MEAN_siCtrl	PSI_SD_siCtrl	READS_sieIF4A3_rep1	READS_sieIF4A3_rep2	PSI_sieIF4A3_rep1	PSI_sieIF4A3_rep2	PSI_MEAN_sieIF4A3	PSI_SD_sieIF4A3	READS_siY14_rep1	READS_siY14_rep2	PSI_siY14_rep1	PSI_siY14_rep2	PSI_MEAN_siY14	PSI_SD_siY14
chrX	2	exon	33229399	33229429	1	31	Start.Exon1	End.Exon01	Canonical	6348	2747	2856	1468	1	1	1	1	1	0	849	1846	0.95286	0.99569	0.974275	0.0302854	1658	1809	0.99639	0.9989	0.997645	0.00177484
chrX	2	exon	33038256	33038317	2	62	Start.Exon2	End.Exon02	Canonical	12240	5781	6003	3004	0.98487	0.98635	0.99207	0.9947	0.989497	0.0046549	1546	3626	0.96504	0.95926	0.96215	0.00408708	3107	3422	0.98604	0.97327	0.979655	0.00902975
chrX	2	exon	32867845	32867937	3	93	Start.Exon3	End.Exon03	Canonical	11794	6135	6388	3120	0.98728	0.99675	0.99595	0.99744	0.994355	0.0047558	1433	3946	0.99583	0.99596	0.995895	9.19239e-05	2913	3272	0.9959	0.98792	0.99191	0.00564271
chrX	2	exon	32862900	32862977	4	78	Start.Exon4	End.Exon04	Canonical	10570	5579	6152	2832	0.98454	0.99643	0.99611	0.99648	0.99339	0.00590228	1096	2833	0.99456	0.99648	0.99552	0.00135765	2807	2769	0.99293	0.98506	0.988995	0.00556493
chrX	2	exon	32841412	32841504	5	93	Start.Exon5	End.Exon05	Canonical	8336	4275	4669	2278	0.98744	0.9972	0.99658	0.99476	0.993995	0.00449101	833	1438	0.98814	0.99584	0.99199	0.00544472	2464	2268	0.99275	0.99039	0.99157	0.00166877
chrX	2	exon	32834585	32834757	6	173	Start.Exon6	End.Exon06	Canonical	6703	3599	3512	2061	0.9784	0.98522	0.99377	0.9866	0.985998	0.00630083	720	1416	0.92072	0.98607	0.953395	0.0462094	2182	2016	0.98112	0.96183	0.971475	0.0136401
chrX	2	exon	32827610	32827728	7	119	Start.Exon7	End.Exon07	Canonical	6826	4091	3858	2205	0.97906	0.98697	0.99433	0.98658	0.986735	0.00623616	621	1804	0.90922	0.98579	0.947505	0.0541432	2187	1855	0.98204	0.95866	0.97035	0.0165322
chrX	2	exon	32717229	32717410	8	182	Start.Exon8	End.Exon08	Canonical	8079	4894	4390	2388	0.98705	0.98789	0.99456	0.98596	0.988865	0.00387801	541	1741	0.89718	0.98417	0.940675	0.0615112	2280	1624	0.98022	0.94971	0.964965	0.0215738
chrX	2	exon	32715987	32716115	9	129	Start.Exon9	End.Exon09	Canonical	8420	4935	4386	2336	0.98021	0.98092	0.98253	0.98151	0.981293	0.000981372	444	1262	0.77895	0.89504	0.836995	0.082088	2193	1450	0.94976	0.90852	0.92914	0.0291611
chrX	2	exon	32663081	32663269	10	189	Start.Exon10	End.Exon10	Canonical	7347	4460	4319	2336	0.98551	0.98455	0.99173	0.98316	0.986238	0.00378662	523	1337	0.89402	0.97663	0.935325	0.0584141	2178	1509	0.97493	0.94608	0.960505	0.0204
chrX	2	exon	32662249	32662430	11	182	Start.Exon11	End.Exon11	Canonical	6068	4007	4251	2421	0.98283	0.98283	0.99207	0.98375	0.98537	0.00448767	554	1533	0.89935	0.98081	0.94008	0.0576009	2186	1574	0.97676	0.94819	0.962475	0.020202
chrX	2	exon	32632420	32632570	12	151	Start.Exon12	End.Exon12	Canonical	5501	3596	4077	2340	0.98075	0.97984	0.99221	0.98485	0.984412	0.00563661	579	1764	0.90047	0.98438	0.942425	0.0593333	2291	1622	0.97697	0.94632	0.961645	0.0216728
chrX	2	exon	32613874	32613993	13	120	Start.Exon13	End.Exon13	Canonical	5998	3635	4075	2348	0.97943	0.97636	0.98836	0.98325	0.98185	0.00517483	608	1847	0.87608	0.97673	0.926405	0.0711703	2421	1721	0.97977	0.93482	0.957295	0.0317844
chrX	2	exon	32591862	32591963	14	102	Start.Exon14	End.Exon14	Canonical	5683	3578	4120	2157	0.97562	0.97281	0.98896	0.98269	0.98002	0.00726628	547	1640	0.87801	0.96812	0.923065	0.0637174	2012	1513	0.97386	0.93568	0.95477	0.0269973
chrX	2	exon	32591647	32591754	15	108	Start.Exon15	End.Exon15	Canonical	4883	3296	3969	1995	0.9702	0.97055	0.98854	0.97938	0.977167	0.00869034	438	1459	0.84884	0.96304	0.90594	0.0807516	1655	1336	0.9684	0.92649	0.947445	0.0296348
chrX	2	exon	32583819	32583998	16	180	Start.Exon16	End.Exon16	Canonical	5639	3806	4157	2344	0.97443	0.9764	0.98906	0.9824	0.980573	0.00659589	527	1707	0.87687	0.96824	0.922555	0.0646083	2134	1653	0.97354	0.93974	0.95664	0.0239002
chrX	2	exon	32563276	32563451	17	176	Start.Exon17	End.Exon17	Canonical	6443	4248	4397	2408	0.97312	0.97565	0.9892	0.98126	0.979807	0.00712592	588	1662	0.89362	0.96516	0.92939	0.0505864	2287	1716	0.97278	0.93976	0.95627	0.0233487
chrX	2	exon	32536125	32536248	18	124	Start.Exon18	End.Exon18	Canonical	6338	4207	4338	2224	0.97238	0.97588	0.99041	0.98233	0.98025	0.00792855	538	1437	0.88197	0.95482	0.918395	0.0515127	2028	1590	0.97033	0.9331	0.951715	0.0263256
chrX	2	exon	32519872	32519959	19	88	Start.Exon19	End.Exon19	Canonical	6626	4490	4445	2474	0.97155	0.97694	0.99108	0.98566	0.981307	0.00873174	544	1584	0.88312	0.9635	0.92331	0.0568372	2346	1800	0.97587	0.94044	0.958155	0.0250528
chrX	2	exon	32509394	32509635	20	242	Start.Exon20	End.Exon20	Canonical	6382	4394	4360	2442	0.97079	0.97688	0.99046	0.98468	0.980703	0.00863903	481	1515	0.8698	0.96068	0.91524	0.0642619	2295	1746	0.97618	0.93972	0.95795	0.0257811
chrX	2	exon	32503036	32503216	21	181	Start.Exon21	End.Exon21	Canonical	6105	4170	4235	2269	0.97013	0.97612	0.99018	0.98268	0.979777	0.00862338	474	1424	0.86813	0.95699	0.91256	0.0628335	2096	1617	0.9767	0.93631	0.956505	0.02856
chrX	2	exon	32490281	32490426	22	146	Start.Exon22	End.Exon22	Canonical	6567	4370	4371	2398	0.97159	0.97763	0.99048	0.98359	0.980823	0.00809027	576	1571	0.89164	0.96203	0.926835	0.0497732	2202	1708	0.97867	0.93949	0.95908	0.0277044
chrX	2	exon	32486615	32486827	23	213	Start.Exon23	End.Exon23	Canonical	6397	4286	4208	2219	0.97057	0.97765	0.99012	0.98142	0.97994	0.00814174	541	1452	0.88543	0.95905	0.92224	0.0520572	2238	1484	0.97815	0.93099	0.95457	0.0333472
chrX	2	exon	32482703	32482816	24	114	Start.Exon24	End.Exon24	Canonical	5989	4094	3966	2093	0.96737	0.97616	0.98755	0.98033	0.977853	0.0084247	482	1414	0.87319	0.95799	0.91559	0.0599627	2435	1330	0.97988	0.92361	0.951745	0.0397889
chrX	2	exon	32481556	32481711	25	156	Start.Exon25	End.Exon25	Canonical	6176	4214	4086	2321	0.96681	0.97591	0.98696	0.9814	0.97777	0.00858709	492	1654	0.87544	0.96163	0.918535	0.0609455	2657	1601	0.97936	0.93571	0.957535	0.0308652
chrX	2	exon	32472779	32472949	26	171	Start.Exon26	End.Exon26	Canonical	6218	4300	4194	2425	0.96823	0.97639	0.98775	0.98298	0.978838	0.00846763	538	1830	0.87908	0.96825	0.923665	0.0630527	2931	1808	0.9806	0.94167	0.961135	0.0275277
chrX	2	exon	32466573	32466755	27	183	Start.Exon27	End.Exon27	Canonical	6477	4378	4292	2548	0.96976	0.9768	0.98803	0.98227	0.979215	0.00779458	607	1966	0.89134	0.96943	0.930385	0.055218	3224	1968	0.98113	0.94343	0.96228	0.0266579
chrX	2	exon	32459297	32459431	28	135	Start.Exon28	End.Exon28	Canonical	6784	4452	4340	2696	0.96859	0.97674	0.98636	0.98394	0.978908	0.00800031	610	1927	0.88921	0.96883	0.92902	0.0562998	3091	2058	0.98221	0.9449	0.963555	0.0263822
chrX	2	exon	32456358	32456507	29	150	Start.Exon29	End.Exon29	Canonical	6935	4518	4273	2708	0.96898	0.97708	0.98524	0.98473	0.979007	0.00765631	606	1836	0.88856	0.96733	0.927945	0.0556988	2701	2049	0.97898	0.94294	0.96096	0.0254841
chrX	2	exon	32429869	32430030	30	162	Start.Exon30	End.Exon30	Canonical	6744	4463	4248	2556	0.97428	0.97894	0.98791	0.98232	0.980862	0.00573925	609	1773	0.89165	0.96727	0.92946	0.0534714	2300	1836	0.97375	0.93961	0.95668	0.0241406
chrX	2	exon	32408188	32408298	31	111	Start.Exon31	End.Exon31	Canonical	5907	4112	4165	2235	0.96916	0.97533	0.98627	0.97812	0.97722	0.00710043	529	1586	0.87438	0.96005	0.917215	0.0605778	1797	1472	0.96769	0.91771	0.9427	0.0353412
chrX	2	exon	32407618	32407791	32	174	Start.Exon32	End.Exon32	Canonical	5643	4095	4069	2293	0.96942	0.97663	0.98642	0.98201	0.97862	0.00732421	518	1673	0.86913	0.96205	0.91559	0.0657044	1815	1508	0.968	0.91951	0.943755	0.0342876
chrX	2	exon	32404427	32404582	33	156	Start.Exon33	End.Exon33	Canonical	6442	4570	4595	2699	0.97223	0.97985	0.98796	0.9854	0.98136	0.00696464	671	1974	0.89586	0.9667	0.93128	0.0500914	2319	1880	0.97478	0.93254	0.95366	0.0298682
chrX	2	exon	32398627	32398797	34	171	Start.Exon34	End.Exon34	Canonical	6129	4313	4487	2566	0.97055	0.97911	0.98767	0.98465	0.980495	0.00751811	636	1866	0.88579	0.95988	0.922835	0.0523895	2195	1832	0.97167	0.92995	0.95081	0.0295005
chrX	2	exon	32383137	32383316	35	180	Start.Exon35	End.Exon35	Canonical	5926	4074	4311	2369	0.96989	0.97792	0.98582	0.98421	0.97946	0.00723345	560	1671	0.87227	0.95431	0.91329	0.058011	2063	1676	0.96991	0.92189	0.9459	0.0339553
chrX	2	exon	32382699	32382827	36	129	Start.Exon36	End.Exon36	Canonical	6127	4256	4154	2497	0.97146	0.97884	0.98529	0.98423	0.979955	0.0063284	629	1866	0.88467	0.96186	0.923265	0.0545816	2190	1807	0.96903	0.92714	0.948085	0.0296207
chrX	2	exon	32380905	32381075	37	171	Start.Exon37	End.Exon37	Canonical	5757	4055	3698	2449	0.95267	0.96341	0.96352	0.97221	0.962952	0.00799922	618	1842	0.86798	0.94656	0.90727	0.0555645	2134	1634	0.93679	0.86	0.898395	0.0542987
chrX	2	exon	32366523	32366645	38	123	Start.Exon38	End.Exon38	Canonical	5250	3681	3382	2176	0.92953	0.94506	0.94469	0.9697	0.947245	0.0166268	480	1507	0.81633	0.8933	0.854815	0.054426	2143	1301	0.92093	0.83558	0.878255	0.0603516
chrX	2	exon	32364060	32364197	39	138	Start.Exon39	End.Exon39	Canonical	5004	3685	3513	2067	0.95899	0.97358	0.97882	0.9773	0.972172	0.0090598	432	1464	0.84047	0.95812	0.899295	0.0831911	2229	1294	0.96619	0.90999	0.93809	0.0397394
chrX	2	exon	32361251	32361403	40	153	Start.Exon40	End.Exon40	Canonical	4747	3676	3510	2105	0.95996	0.97558	0.98209	0.98135	0.974745	0.0102773	435	1392	0.84139	0.95342	0.897405	0.0792172	1914	1287	0.96278	0.91212	0.93745	0.035822
chrX	2	exon	32360217	32360399	41	183	Start.Exon41	End.Exon41	Canonical	5614	4263	3823	2456	0.96494	0.97798	0.98252	0.98476	0.97755	0.00886721	550	1647	0.86751	0.95923	0.91337	0.0648558	2166	1573	0.96524	0.92258	0.94391	0.0301652
chrX	2	exon	32328199	32328393	42	195	Start.Exon42	End.Exon42	Canonical	6144	4565	4068	2541	0.97123	0.98831	0.99171	0.9891	0.985088	0.00935187	601	1812	0.94349	0.96178	0.952635	0.012933	2430	1754	0.97826	0.9543	0.96628	0.0169423
chrX	2	exon	32305646	32305818	43	173	Start.Exon43	End.Exon43	Canonical	5891	4464	4051	2442	0.97711	0.99112	0.99411	0.99027	0.988152	0.00754362	530	1701	0.94306	0.95831	0.950685	0.0107834	2162	1640	0.97475	0.95128	0.963015	0.0165958
chrX	2	exon	32235033	32235180	44	148	Start.Exon44	End.Exon44	Canonical	5829	4612	4189	2584	0.97491	0.99183	0.9943	0.9908	0.98796	0.00882309	587	1745	0.97347	0.96356	0.968515	0.00700743	2251	1704	0.98254	0.95089	0.966715	0.0223799
chrX	2	exon	31986456	31986631	45	176	Start.Exon45	End.Exon45	Canonical	5474	4218	4107	2337	0.98916	0.99481	0.99467	0.99405	0.993173	0.00269531	552	1730	0.98571	0.98857	0.98714	0.00202233	2205	1700	0.98481	0.98608	0.985445	0.000898026
chrX	2	exon	31950197	31950344	46	148	Start.Exon46	End.Exon46	Canonical	5290	3939	4040	2184	0.9899	0.99445	0.99507	0.99544	0.993715	0.00257592	570	1666	0.98616	0.98347	0.984815	0.00190212	2075	1754	0.98575	0.98984	0.987795	0.00289207
chrX	2	exon	31947713	31947862	47	150	Start.Exon47	End.Exon47	Canonical	5589	4135	4110	2385	0.99043	0.99471	0.99516	0.99582	0.99403	0.00244291	648	1753	0.9878	0.98761	0.987705	0.00013435	2121	1881	0.98605	0.98844	0.987245	0.00168999
chrX	2	exon	31893305	31893490	48	186	Start.Exon48	End.Exon48	Canonical	5831	4084	4029	2378	0.9878	0.99658	0.99457	0.99581	0.99369	0.00401302	661	1706	0.97926	0.98046	0.97986	0.000848528	2294	1840	0.98794	0.98712	0.98753	0.000579828
chrX	2	exon	31854835	31854936	49	102	Start.Exon49	End.Exon49	Canonical	6386	4239	4131	2261	0.98977	0.99718	0.99518	0.99823	0.99509	0.00376555	620	1647	0.97484	0.98094	0.97789	0.00431335	2418	1655	0.99261	0.97525	0.98393	0.0122754
chrX	2	exon	31838092	31838200	50	109	Start.Exon50	End.Exon50	Canonical	6996	4852	4369	2449	0.9915	0.99753	0.99681	0.99837	0.996053	0.00310123	553	1555	0.97876	0.98355	0.981155	0.00338704	2581	1643	0.99537	0.97623	0.9858	0.013534
chrX	2	exon	31792077	31792309	51	233	Start.Exon51	End.Exon51	Canonical	7279	5183	4467	2729	0.99264	0.99731	0.99554	0.99708	0.995642	0.00215039	585	1629	0.98319	0.98548	0.984335	0.00161927	2660	1939	0.99551	0.98277	0.98914	0.00900854
chrX	2	exon	31747748	31747865	52	118	Start.Exon52	End.Exon52	Canonical	7114	5142	4510	2854	0.99053	0.99651	0.99515	0.9979	0.995023	0.00319851	690	1895	0.98571	0.98544	0.985575	0.000190919	2710	2257	0.99267	0.98948	0.991075	0.00225567
chrX	2	exon	31697492	31697703	53	212	Start.Exon53	End.Exon53	Canonical	6786	4947	4410	2831	0.98376	0.99437	0.99504	0.99578	0.992237	0.00568093	698	1923	0.98034	0.98162	0.98098	0.000905097	2582	2227	0.98927	0.98149	0.98538	0.00550129
chrX	2	exon	31676107	31676261	54	155	Start.Exon54	End.Exon54	Canonical	6537	4678	4239	2740	0.98021	0.99532	0.99112	0.99636	0.990753	0.00738434	643	1772	0.98168	0.98554	0.98361	0.00272943	2320	1984	0.98639	0.97927	0.98283	0.0050346
chrX	2	exon	31645790	31645979	55	190	Start.Exon55	End.Exon55	Canonical	6299	4610	4215	2668	0.97583	0.99568	0.9906	0.99552	0.989407	0.00935374	589	1624	0.96085	0.98186	0.971355	0.0148563	2350	1819	0.98326	0.97534	0.9793	0.00560029
chrX	2	exon	31525398	31525570	56	173	Start.Exon56	End.Exon56	Canonical	6356	4551	4171	2665	0.96537	0.9965	0.98909	0.99552	0.98662	0.0145429	636	1751	0.96364	0.97549	0.969565	0.00837922	2509	1929	0.98277	0.96595	0.97436	0.0118935
chrX	2	exon	31514905	31515061	57	157	Start.Exon57	End.Exon57	Canonical	6713	4632	4223	2701	0.96632	0.99656	0.98922	0.99558	0.98692	0.0141135	686	1980	0.96893	0.98117	0.97505	0.00865499	2554	2039	0.98382	0.96589	0.974855	0.0126784
chrX	2	exon	31497100	31497220	58	121	Start.Exon58	End.Exon58	Canonical	6843	4604	4285	2623	0.96748	0.99481	0.99029	0.99469	0.986817	0.0130621	820	2064	0.97387	0.98192	0.977895	0.00569221	2534	2073	0.97838	0.96374	0.97106	0.010352
chrX	2	exon	31496223	31496491	59	269	Start.Exon59	End.Exon59	Canonical	7023	4199	4110	2238	0.96802	0.99385	0.98988	0.99378	0.986383	0.0123814	965	2855	0.97771	0.98686	0.982285	0.00647003	2071	2110	0.97276	0.96435	0.968555	0.00594677
chrX	2	exon	31462598	31462744	60	147	Start.Exon60	End.Exon60	Canonical	6907	3779	3747	1730	0.96696	0.99421	0.98631	0.9897	0.984295	0.0120012	716	2324	0.95722	0.96512	0.96117	0.00558614	1534	1691	0.94808	0.94206	0.94507	0.00425678
chrX	2	exon	31366673	31366751	61	79	Start.Exon61	End.Exon61	Canonical	6282	3568	3570	1505	0.96438	0.99166	0.98783	0.98948	0.983337	0.0127353	456	1061	0.92308	0.96718	0.94513	0.0311834	1474	1266	0.95714	0.93639	0.946765	0.0146725
chrX	2	exon	31341715	31341775	62	61	Start.Exon62	End.Exon62	Canonical	5941	3655	3603	1535	0.96242	0.99132	0.98739	0.98968	0.982703	0.0136174	429	1027	0.85972	0.95357	0.906645	0.066362	1505	1195	0.95799	0.92136	0.939675	0.0259013
chrX	2	exon	31279072	31279133	63	62	Start.Exon63	End.Exon63	Canonical	6174	3906	3661	1666	0.96138	0.99339	0.98759	0.99167	0.983507	0.0149508	428	1074	0.856	0.97107	0.913535	0.0813668	1525	1192	0.96093	0.93564	0.948285	0.0178827
chrX	2	exon	31241164	31241238	64	75	Start.Exon64	End.Exon64	Canonical	6606	4209	3706	1844	0.96523	0.99386	0.98827	0.99247	0.984957	0.0133646	478	1174	0.87546	0.97347	0.924465	0.0693035	1626	1218	0.95647	0.93981	0.94814	0.0117804
chrX	2	exon	31227615	31227816	65	202	Start.Exon65	End.Exon65	Canonical	6595	4058	3598	1951	0.96602	0.99412	0.98955	0.9949	0.986147	0.0136242	668	1780	0.90761	0.98234	0.944975	0.0528421	1929	1515	0.96402	0.95343	0.958725	0.00748826
chrX	2	exon	31224699	31224784	66	86	Start.Exon66	End.Exon66	Canonical	6284	3804	3431	1937	0.9641	0.99425	0.98848	0.99486	0.985422	0.0145027	736	2028	0.90196	0.98066	0.94131	0.0556493	2097	1704	0.96149	0.9573	0.959395	0.00296278
chrX	2	exon	31222078	31222235	67	158	Start.Exon67	End.Exon67	Canonical	6812	4331	3798	2055	0.96652	0.99449	0.98855	0.99516	0.98618	0.0134391	677	1721	0.89432	0.97729	0.935805	0.0586686	2227	1738	0.96449	0.9581	0.961295	0.00451841
chrX	2	exon	31200855	31201021	68	167	Start.Exon68	End.Exon68	Canonical	7616	5079	4205	2378	0.9692	0.98948	0.99011	0.99249	0.98532	0.0108246	632	1535	0.81654	0.86284	0.83969	0.032739	2490	1999	0.94175	0.94874	0.945245	0.00494268
chrX	2	exon	31198487	31198598	69	112	Start.Exon69	End.Exon69	Canonical	7433	4999	4032	2326	0.96872	0.99403	0.98969	0.99487	0.986828	0.0122832	434	1260	0.60278	0.71754	0.66016	0.0811476	2420	1873	0.91528	0.90966	0.91247	0.00397394
chrX	2	exon	31196786	31196922	70	137	Start.Exon70	End.Exon70	Canonical	6604	4139	3431	1795	0.96493	0.99233	0.98848	0.99336	0.984775	0.0133957	365	990	0.6304	0.74773	0.689065	0.0829648	1956	1456	0.92177	0.90886	0.915315	0.00912875
chrX	2	exon	31196049	31196087	71	39	Start.Exon71	End.Exon71	Canonical	4375	2487	1984	966	0.67798	0.68343	0.66266	0.66164	0.671428	0.0109493	412	925	0.67101	0.71984	0.695425	0.034528	1362	1039	0.70206	0.70536	0.70371	0.00233345
chrX	2	exon	31191656	31191721	72	66	Start.Exon72	End.Exon72	Canonical	6524	3584	2904	1429	0.95998	0.98842	0.97844	0.98893	0.978942	0.0135327	512	1290	0.79257	0.89459	0.84358	0.072139	1826	1570	0.92879	0.939	0.933895	0.00721956
chrX	2	exon	31190465	31190530	73	66	Start.Exon73	End.Exon73	Canonical	6777	3585	2894	1443	0.95249	0.98624	0.9777	0.98498	0.975353	0.0156996	408	1146	0.61261	0.76096	0.686785	0.104899	1664	1600	0.85773	0.89186	0.874795	0.0241336
chrX	2	exon	31187560	31187718	74	159	Start.Exon74	End.Exon74	Canonical	6939	3514	2987	1371	0.96015	0.98542	0.97646	0.98846	0.977622	0.0127134	457	977	0.64276	0.73074	0.68675	0.0622113	1654	1638	0.85611	0.90198	0.879045	0.032435
chrX	2	exon	31165392	31165635	75	244	Start.Exon75	End.Exon75	Canonical	10572	4753	4524	1843	0.98052	0.99456	0.99298	0.99353	0.990398	0.00661748	785	1592	0.91599	0.95444	0.935215	0.0271883	2425	2329	0.98059	0.96439	0.97249	0.0114551
chrX	2	exon	31164408	31164531	76	124	Start.Exon76	End.Exon76	Canonical	12925	5201	5494	2067	0.98431	0.99503	0.99855	0.99423	0.99303	0.0061087	884	1756	0.92857	0.9821	0.955335	0.0378514	2638	2697	0.98359	0.97189	0.97774	0.00827315
chrX	2	exon	31152219	31152311	77	93	Start.Exon77	End.Exon77	Canonical	11087	4150	4669	1742	0.98771	0.99473	0.99914	0.99657	0.994538	0.00489782	973	1513	0.96241	0.98954	0.975975	0.0191838	2366	2707	0.98666	0.98832	0.98749	0.0011738
chrX	2	exon	31144759	31144790	78	32	Start.Exon78	End.Exon78	Canonical	6939	2636	2978	1198	0.6748	0.69958	0.71381	0.71737	0.70139	0.0193212	716	863	0.67803	0.57572	0.626875	0.0723441	1868	2420	0.80103	0.85512	0.828075	0.0382474
chrX	2	exon	31140039	31140047	79	9	Start.Exon79	End.Exon79	Canonical	5143	1865	2084	836	1	1	1	1	1	0	533	751	1	0.99734	0.99867	0.0018809	1162	1433	0.9881	1	0.99405	0.00841457

## Sheet: (C) delta_SJ≥0.05
Genomic coordinates (GRCh37/hg19 assembly)
siRNA	Chr	1st_base_intron(1-based)	last_base_intron(1-based)	Paterrnintron	Type	Strand	UpstreamExon	DownstreamExon	Junction	Event	EventSize (nucleotides)	READS_rep1	psi5_rep1	psi3_rep1	Mean(psi5,psi3)_rep1	READS_rep2	psi5_rep2	psi3_rep2	Mean(psi5,psi3)_rep2	READS_rep3	psi5_rep3	psi3_rep3	Mean(psi5,psi3)_rep3	READS_rep4	psi5_rep4	psi3_rep4	Mean(psi5,psi3)_rep4	Mean_READS (≥5)	Mean(psi5, psi3)_siCtrl	SD(psi5, psi3)_siCtrl	Mean%(psi5, psi3)_siCtrl
siCtrl	chrX	32717228	32663270	GTAG	STAR_junction	2	End.Exon8+1	Start.Exon10-1	jction_E8-E10	E9 skip	lost of 129 nt	31	0.00697	0.00768	0.007325	17	0.00646	0.00727	0.006865	26	0.01141	0.01204	0.011725	5	0.00409	0.00446	0.004275	19.75	0.0075475	0.00309171	0.0075475
siCtrl	chrX	32716109	32663270	GTAG	IPSA_intron	2	Start.Exon9+6	Start.Exon10-1	jction_E9+6bp-E10	A5.E9	lost of 123 nt	0	N/A	0	0	1	N/A	0.00043	0.00043	0	N/A	0	0	0	N/A	0	0	0	0	0	0
siCtrl	chrX	31222077	31198599	GTAG	STAR_junction	2	End.Exon67+1	Start.Exon69-1	jction_E67-E69	E68 skip	lost of 167 nt	5	0.00135	0.00128	0.001315	13	0.0054	0.00482	0.00511	0	0	0	0	3	0.00275	0.00231	0.00253	9	0.0032125	0.00268347	0.0032125
siCtrl	chrX	31200854	31196923	GTAG	STAR_junction	2	End.Exon68+1	Start.Exon70-1	jction_E68-E70	E69 skip	lost of 112 nt	0	0	0	0	0	0	0	0	0	0	0	0	0	0	0	0	0	0	0	0
siCtrl	chrX	31200854	31196088	GTAG	STAR_junction	2	End.Exon68+1	Start.Exon71-1	jction_E68-E71	E69-70 skip	lost of 249 nt	2	0.00051	0.00093	0.00072	0	0	0	0	0	0	0	0	0	0	0	0	0	0	0	0
siCtrl	chrX	31196785	31191722	GTAG	STAR_junction	2	End.Exon70+1	Start.Exon72-1	jction_E70-E72	E71 skip	lost of 39 nt	894	0.29073	0.28663	0.28868	554	0.30174	0.31442	0.30808	473	0.31449	0.32916	0.321825	239	0.31324	0.34993	0.331585	540	0.312543	0.0186021	0.312543
siCtrl	chrX	31196886	31196088	GTAG	STAR_junction	2	Start.Exon70+36	Start.Exon71-1	jction_E70+36bp-E71	A5.E70	lost of 101 nt	0	N/A	0	0	0	N/A	0	0	0	N/A	0	0	0	N/A	0	0	0	0	0	0
siCtrl	chrX	31196886	31191722	GTAG	STAR_junction	2	Start.Exon70+36	Start.Exon72-1	jction_E70+36bp-E72	A5.E70-71 skip	lost of 140 nt	0	N/A	0	0	0	N/A	0	0	0	N/A	0	0	0	N/A	0	0	0	0	0	0
siCtrl	chrX	31191655	31165636	GTAG	STAR_junction	2	End.Exon72+1	Start.Exon75-1	jction_E72-E75	E73-74 skip	lost of 225 nt	2	0.00059	0.00056	0.000575	0	0	0	0	0	0	0	0	0	0	0	0	0	0	0	0
siCtrl	chrX	31152218	31140048	GTAG	STAR_junction	2	End.Exon77+1	Start.Exon79-1	jction_E77-E79	E78 skip	lost of 32 nt	1610	0.31637	0.31305	0.31471	553	0.29213	0.29699	0.29456	595	0.28347	0.28551	0.28449	233	0.27771	0.27871	0.27821	747.75	0.292992	0.0159679	0.292992
siRNA	Chr	1st_base_intron(1-based)	last_base_intron(1-based)	Paterrnintron	Type	Strand	UpstreamExon	DownstreamExon	Junction	Event	EventSize	READS_rep1	psi5_rep1	psi3_rep1	Mean(psi5,psi3)_rep1	READS_rep2	psi5_rep2	psi3_rep2	Mean(psi5,psi3)_rep2	Mean_READS (≥5)	Mean(psi5, psi3)_rep_sieIF4A3	SD(psi5, psi3)_sieIF4A3	Mean(psi5, psi3)_siCtrl	SD(psi5, psi3)_siCtrl	△SJ	△SJ (%)
sieIF4A3	chrX	32717228	32663270	GTAG	STAR_junction	2	End.Exon8+1	Start.Exon10-1	jction_E8-E10	E9 skip	lost of 129 nt	31	0.12062	0.11877	0.119695	58	0.07806	0.08593	0.081995	44.5	0.100845	0.0266579	0.0075475	0.00309171	0.0932975	0.0932975
sieIF4A3	chrX	32716109	32663270	GTAG	IPSA_intron	2	Start.Exon9+6	Start.Exon10-1	jction_E9+6bp-E10	A5.E9	lost of 123 nt	10	N/A	0.03831	0.03831	38	N/A	0.0563	0.0563	24	0.047305	0.0127209	0	0	0.047305	0.047305
sieIF4A3	chrX	31222077	31198599	GTAG	STAR_junction	2	End.Exon67+1	Start.Exon69-1	jction_E67-E69	E68 skip	lost of 167 nt	31	0.08986	0.12757	0.108715	98	0.11598	0.14848	0.13223	64.5	0.120473	0.0166276	0.0032125	0.00268347	0.11726	0.11726
sieIF4A3	chrX	31200854	31196923	GTAG	STAR_junction	2	End.Exon68+1	Start.Exon70-1	jction_E68-E70	E69 skip	lost of 112 nt	35	0.10938	0.15419	0.131785	80	0.10152	0.11747	0.109495	57.5	0.12064	0.0157614	0	0	0.12064	0.12064
sieIF4A3	chrX	31200854	31196088	GTAG	STAR_junction	2	End.Exon68+1	Start.Exon71-1	jction_E68-E71	E69-70 skip	lost of 249 nt	59	0.18438	0.29949	0.241935	118	0.14975	0.26049	0.20512	88.5	0.223527	0.0260321	0	0	0.223527	0.223527
sieIF4A4	chrX	31196785	31191722	GTAG	STAR_junction	2	End.Exon70+1	Start.Exon72-1	jction_E70-E72	E71 skip	lost of 39 nt	24	0.17391	0.09677	0.13534	48	0.15534	0.0829	0.11912	36	0.12723	0.0114693	0.312543	0.0186021	-0.185312	-0.185312
sieIF4A3	chrX	31196886	31196088	GTAG	STAR_junction	2	Start.Exon70+36	Start.Exon71-1	jction_E70+36bp-E71	A5.E70	lost of 101 nt	31	N/A	0.15736	0.15736	98	N/A	0.21634	0.21634	64.5	0.18685	0.0417052	0	0	0.18685	0.18685
sieIF4A3	chrX	31196886	31191722	GTAG	STAR_junction	2	Start.Exon70+36	Start.Exon72-1	jction_E70+36bp-E72	A5.E70-71 skip	lost of 140 nt	14	N/A	0.05645	0.05645	48	N/A	0.0829	0.0829	31	0.069675	0.018703	0	0	0.069675	0.069675
sieIF4A3	chrX	31191655	31165636	GTAG	STAR_junction	2	End.Exon72+1	Start.Exon75-1	jction_E72-E75	E73-74 skip	lost of 225 nt	57	0.21591	0.17015	0.19303	82	0.11533	0.14236	0.128845	69.5	0.160937	0.0453856	0	0	0.160937	0.160937
sieIF4A3	chrX	31152218	31140048	GTAG	STAR_junction	2	End.Exon77+1	Start.Exon79-1	jction_E77-E79	E78 skip	lost of 32 nt	165	0.32544	0.30957	0.317505	309	0.41644	0.41145	0.413945	237	0.365725	0.0681934	0.292992	0.0159679	0.0727325	0.0727325
siRNA	Chr	1st_base_intron(1-based)	last_base_intron(1-based)	Paterrnintron	Type	Strand	UpstreamExon	DownstreamExon	Junction	Event	EventSize	READS_rep1	psi5_rep1	psi3_rep1	Mean(Psi5,psi3)_rep1	READS_rep2	psi5_rep2	psi3_rep2	Mean(Psi5,psi3)_rep2	Mean_READS (≥5)	Mean(psi5, psi3)_rep_siY14	SD(psi5, psi3)_siY14	Mean(psi5, psi3)_siCtrl	SD(psi5, psi3)_siCtrl	△SJ	△SJ %
siY14	chrX	31196785	31191722	GTAG	STAR_junction	2	End.Exon70+1	Start.Exon72-1	jction_E70-E72	E71 skip	lost of 39 nt	140	0.24783	0.22523	0.23653	152	0.24715	0.2156	0.231375	146	0.233953	0.00364514	0.312543	0.0186021	-0.07859	-0.07859
siY14	chrX	31196886	31196088	GTAG	STAR_junction	2	Start.Exon70+36	Start.Exon71-1	jction_E70+36bp-E71	A5.E70	lost of 101 nt	43	N/A	0.07937	0.07937	15	N/A	0.03	0.03	29	0.054685	0.0349099	0	0	0.054685	0.054685
siY14	chrX	31191655	31165636	GTAG	STAR_junction	2	End.Exon72+1	Start.Exon75-1	jction_E72-E75	E73-74 skip	lost of 225 nt	46	0.06823	0.06605	0.06714	34	0.03931	0.03799	0.03865	40	0.052895	0.0201455	0	0	0.052895	0.052895
siY14	chrX	31152218	31140048	GTAG	STAR_junction	2	End.Exon77+1	Start.Exon79-1	jction_E77-E79	E78 skip	lost of 32 nt	182	0.19254	0.19105	0.191795	195	0.13989	0.13608	0.137985	188.5	0.16489	0.0380494	0.292992	0.0159679	-0.128103	-0.128103
N/A	Not Applicable. Only the psi3 value is indicative of the usage of an alternative donor (A5) splice site.
rep	replicate

## Sheet: (D) 0.05>delta_SJ≥0.01
Genomic coordinates (GRCh37/hg19 assembly)
siRNA	Chr	1st_base_intron(1-based)	last_base_intron(1-based)	Paterrnintron	Type	Strand	UpstreamExon	DownstreamExon	Junction	Event	EventSize	READS_rep1	psi5_rep1	psi3_rep1	Mean(Psi5,psi3)_rep1	READS_rep2	psi5_rep2	psi3_rep2	Mean(Psi5,psi3)_rep2	READS_rep3	psi5_rep3	psi3_rep3	Mean(Psi5,psi3)_rep3	READS_rep4	psi5_rep4	psi3_rep4	Mean(Psi5,psi3)_rep4	Mean_READS (≥5)	Mean(Psi5, psi3)_siCtrl	SD(Psi5, psi3)_siCtrl	Mean%(Psi5, psi3)_siCtrl
siCtrl	chrX	33229398	33096465	GTAG	STAR_junction	2	End.Exon1+1	Start.Exon1a-1	jction_E1-E1a	pseudo E1a inclusion from IVS1	gain of 163nt	1141	0.17983	N/A	0.179505	328	0.1194	N/A	0.130075	288	0.10084	N/A	0.108785	147	0.10014	N/A	0.104645	476	0.130752	0.0343581	0.130752
siCtrl	chrX	33096302	33038318	GTAG	STAR_junction	2	End.Exon1a+1	Start.Exon2-1	jction_E1a-E2			1117	N/A	0.17918		391	N/A	0.14075		337	N/A	0.11673		161	N/A	0.10915		501.5
siCtrl	chrX	33229398	32867938	GTAG	STAR_junction	2	End.Exon1+1	Start.Exon3-1	jction_E1-E3	E2 skip	lost of 62nt	64	0.01009	0.01062	0.010355	32	0.01165	0.01053	0.01109	20	0.007	0.00637	0.006685	8	0.00545	0.0052	0.005325	31	0.00836375	0.00279581	0.00836375
siCtrl	chrX	32827609	32752560	GTAG	STAR_junction	2	End.Exon7+1	Start.Exon8-35150	jction_E7-E7x	pseudo E7x inclusion from IVS7	gain of 159nt	8	0.00222	N/A	0.00222	1	0.00044	N/A	0.00022	4	0.0019	N/A	0.00166	3	0.00258	N/A	0.00129	8	0.00222	0	0.00222
siCtrl	chrX	32752401	32717411	GTAG	STAR_junction	3	Start.Exon8-34991	Start.Exon8-1	jction_E7x-E8			3	N/A	0.00083		0	N/A	0		3	N/A	0.00142		0	N/A	0		0
siCtrl	chrX	32717228	32663270	GTAG	STAR_junction	2	End.Exon8+1	Start.Exon10-1	jction_E8-E10	E9 skip	lost of 129nt	31	0.00697	0.00768	0.007325	17	0.00646	0.00727	0.006865	26	0.01141	0.01204	0.011725	5	0.00409	0.00446	0.004275	19.75	0.0075475	0.00309171	0.0075475
siCtrl	chrX	32716109	32663270	GTAG	IPSA_intron	2	Start.Exon9+6	Start.Exon10-1	jction_E9+6bp-E10	A5.E9	lost of 123nt	0	N/A	0	0	1	N/A	0.00043	0.00043	0	N/A	0	0	0	N/A	0	0	0	0	0	0
siCtrl	chrX	32591859	32591755	GTAG	STAR_junction	2	End.Exon14+3	Start.Exon15-1	jction_E14+3bp-E15	A5.E14	lost of 99nt	16	N/A	0.00639	0.00639	10	N/A	0.00598	0.00598	5	N/A	0.00247	0.00247	26	N/A	0.02672	0.02672	14.25	0.01039	0.0110279	0.01039
siCtrl	chrX	32398626	32384878	GTAG	STAR_junction	2	End.Exon34+1	Start.Exon35-1562	jction_E34-E34x	pseudo E34x inclusion from IVS34	gain of 89nt	11	0.0038	N/A	0.00397	5	0.00246	N/A	0.00246	1	0.00046	N/A	0.00046	4	0.00332	N/A	0.00414	8	0.00352333	0.000924788	0.00352333
siCtrl	chrX	32384789	32383317	GTAG	STAR_junction	2	Start.Exon35-1473	Start.Exon35-1	jction_E34x-E35			12	N/A	0.00414		1	N/A	0.00049		1	N/A	0.00046		5	N/A	0.00414		8.5
siCtrl	chrX	32383262	32382828	GTAG	STAR_junction	2	Start.Exon35+54	Start.Exon36-1	jction_E35+34bp-E36	A5.E35	lost of 136nt	2	N/A	0.00066	0.00066	0	N/A	0	0	0	N/A	0	0	0	N/A	0	0	0	0	0	0
siCtrl	chrX	32382698	32366646	GTAG	STAR_junction	2	End.Exon36+1	Start.Exon38-1	jction_E36-E38	E37 skip	lost of 171nt	46	0.01486	0.01734	0.0161	35	0.01583	0.01904	0.017435	40	0.01983	0.02367	0.02175	16	0.01198	0.0142	0.01309	34.25	0.0170937	0.00359697	0.0170937
siCtrl	chrX	32380904	32364198	GTAG	STAR_junction	2	End.Exon37+1	Start.Exon39-1	jction_E37-E39	E38 skip	lost of 123nt	97	0.03578	0.03609	0.035935	61	0.03257	0.03216	0.032365	66	0.03837	0.03767	0.03802	13	0.01151	0.01229	0.0119	59.25	0.029555	0.0119994	0.029555
siCtrl	chrX	31222077	31198599	GTAG	STAR_junction	2	End.Exon67+1	Start.Exon69-1	jction_E67-E69	E68 skip	lost of 167nt	5	0.00135	0.00128	0.001315	13	0.0054	0.00482	0.00511	0	0	0	0	3	0.00275	0.00231	0.00253	9	0.0032125	0.00268347	0.0032125
siCtrl	chrX	31200854	31196923	GTAG	STAR_junction	2	End.Exon68+1	Start.Exon70-1	jction_E68-E70	E69 skip	lost of 112nt	0	0	0	0	0	0	0	0	0	0	0	0	0	0	0	0	0	0	0	0
siCtrl	chrX	31200854	31196088	GTAG	STAR_junction	2	End.Exon68+1	Start.Exon71-1	jction_E68-E71	E69-70 skip	lost of 249nt	2	0.00051	0.00093	0.00072	0	0	0	0	0	0	0	0	0	0	0	0	0	0	0	0
siCtrl	chrX	31200854	31191722	GTAG	STAR_junction	2	End.Exon68+1	Start.Exon72-1	jction_E68-E72	E69-71 skip	lost of 288nt	0	0	0	0	0	0	0	0	0	0	0	0	0	0	0	0	0	0	0	0
siCtrl	chrX	31200854	31165636	GTAG	STAR_junction	2	End.Exon68+1	Start.Exon75-1	jction_E68-E75	E69-74 skip	lost of 579nt	0	0	0	0	0	0	0	0	0	0	0	0	0	0	0	0	0	0	0	0
siCtrl	chrX	31196886	31191722	GTAG	STAR_junction	2	Start.Exon70+36	Start.Exon72-1	jction_E70+36bp-E72	A5.E70-71 skip	lost of 140nt	0	N/A	0	0	0	N/A	0	0	0	N/A	0	0	0	N/A	0	0	0	0	0	0
siCtrl	chrX	31196886	31165636	GTAG	STAR_junction	2	Start.Exon70+36	Start.Exon75-1	jction_E70+36bp-E75	A5.E70-74 skip	lost of 431nt	0	N/A	0	0	0	N/A	0	0	0	N/A	0	0	0	N/A	0	0	0	0	0	0
siCtrl	chrX	31196785	31165636	GTAG	STAR_junction	2	End.Exon70+1	Start.Exon75-1	jction_E70-E75	E71-74 skip	lost of 330nt	27	0.00878	0.0076	0.00819	6	0.00327	0.00341	0.00334	12	0.00798	0.00759	0.007785	2	0.00262	0.00299	0.002805	15	0.00643833	0.00269087	0.00643833
siCtrl	chrX	31196048	31165636	GTAG	STAR_junction	2	End.Exon71+1	Start.Exon75-1	jction_E71-E75	E72-74 skip	lost of 291nt	1	0.00045	0.00028	0.000365	0	0	0	0	0	0	0	0	0	0	0	0	0	0	0	0
siCtrl	chrX	31165391	31164472	GTAG	STAR_junction	2	End.Exon75+1	Start.Exon76+59	jction_E75-76+59bp	A3.E76	lost of 59nt	11	0.00157	N/A	0.00157	15	0.00501	N/A	0.00501	2	0.00068	N/A	0.00068	2	0.0017	N/A	0.0017	13	0.00329	0.00243245	0.00329
siRNA	Chr	1st_base_intron(1-based)	last_base_intron(1-based)	Paterrnintron	Type	Strand	UpstreamExon	DownstreamExon	Junction	Event	EventSize	READS_rep1	psi5_rep1	psi3_rep1	Mean(Psi5,psi3)_rep1	READS_rep2	psi5_rep2	psi3_rep2	Mean(Psi5,psi3)_rep2	Mean_READS (≥5)	Mean(Psi5, psi3)_rep_sieIF4A3	SD(Psi5, psi3)_sieIF4A3	Mean(Psi5, psi3)_Ctrl	SD(Psi5, psi3)_siCtrl	△SJ	△SJ %
sieIF4A3	chrX	33229398	33096465	GTAG	STAR_junction	2	End.Exon1+1	Start.Exon1a-1	jction_E1-E1a	pseudo E1a inclusion from IVS1	gain of 163nt	112	0.13192	N/A	0.120485	343	0.18581	N/A	0.18217	227.5	0.151328	0.0436179	0.130752	0.0343581	0.020575	0.020575
sieIF4A3	chrX	33096302	33038318	GTAG	STAR_junction	2	End.Exon1a+1	Start.Exon2-1	jction_E1a-E2			88	N/A	0.10905		316	N/A	0.17853		202
sieIF4A3	chrX	33229398	32867938	GTAG	STAR_junction	2	End.Exon1+1	Start.Exon3-1	jction_E1-E3	E2 skip	lost of 62nt	17	0.02002	0.02243	0.021225	49	0.02654	0.02531	0.025925	33	0.023575	0.0033234	0.00836375	0.00279581	0.0152112	0.0152112
sieIF4A3	chrX	32591859	32591755	GTAG	STAR_junction	2	End.Exon14+3	Start.Exon15-1	jction_E14+3bp-E15	A5.E14	lost of 99nt	11	N/A	0.04783	0.04783	24	N/A	0.03324	0.03324	17.5	0.040535	0.0103167	0.01039	0.0110279	0.030145	0.030145
sieIF4A3	chrX	32398626	32384878	GTAG	STAR_junction	2	End.Exon34+1	Start.Exon35-1562	jction_E34-E34x	pseudo E34x inclusion from IVS34	gain of 89nt	5	0.01718	N/A	0.01718	12	0.01341	N/A	0.015075	8.5	0.0161275	0.00148846	0.00352333	0.000924788	0.0126042	0.0126042
sieIF4A3	chrX	32384789	32383317	GTAG	STAR_junction	2	Start.Exon35-1473	Start.Exon35-1	jction_E34x-E35			4	N/A	0.01379		15	N/A	0.01674		15
sieIF4A3	chrX	32383262	32382828	GTAG	STAR_junction	2	Start.Exon35+54	Start.Exon36-1	jction_E35+34bp-E36	A5.E35	lost of 136nt	6	N/A	0.02174	0.02174	33	N/A	0.04069	0.04069	19.5	0.031215	0.0133997	0	0	0.031215	0.031215
sieIF4A3	chrX	32380904	32364198	GTAG	STAR_junction	2	End.Exon37+1	Start.Exon39-1	jction_E37-E39	E38 skip	lost of 123nt	15	0.05535	0.0655	0.060425	60	0.07481	0.07519	0.075	37.5	0.0677125	0.0103061	0.029555	0.0119994	0.0381575	0.0381575
sieIF4A3	chrX	31200854	31191722	GTAG	STAR_junction	2	End.Exon68+1	Start.Exon72-1	jction_E68-E72	E69-71 skip	lost of 288nt	6	0.01875	0.02419	0.02147	16	0.0203	0.02763	0.023965	11	0.0227175	0.00176423	0	0	0.0227175	0.0227175
sieIF4A3	chrX	31200854	31165636	GTAG	STAR_junction	2	End.Exon68+1	Start.Exon75-1	jction_E68-E75	E69-74 skip	lost of 579nt	6	0.01875	0.01791	0.01833	13	0.0165	0.02257	0.019535	9.5	0.0189325	0.000852064	0	0	0.0189325	0.0189325
sieIF4A3	chrX	31196886	31165636	GTAG	STAR_junction	2	Start.Exon70+36	Start.Exon75-1	jction_E70+36bp-E75	A5.E70-74 skip	lost of 431nt	7	N/A	0.0209	0.0209	10	N/A	0.01736	0.01736	8.5	0.01913	0.00250316	0	0	0.01913	0.01913
sieIF4A3	chrX	31196785	31165636	GTAG	STAR_junction	2	End.Exon70+1	Start.Exon75-1	jction_E70-E75	E71-74 skip	lost of 330nt	7	0.05072	0.0209	0.03581	24	0.07767	0.04167	0.05967	15.5	0.04774	0.0168716	0.00643833	0.00269087	0.0413017	0.0413017
sieIF4A3	chrX	31196048	31165636	GTAG	STAR_junction	2	End.Exon71+1	Start.Exon75-1	jction_E71-E75	E72-74 skip	lost of 291nt	10	0.04651	0.02985	0.03818	6	0.01271	0.01042	0.011565	8	0.0248725	0.0188196	0	0	0.0248725	0.0248725
sieIF4A3	chrX	31165391	31164472	GTAG	STAR_junction	2	End.Exon75+1	Start.Exon76+59	jction_E75-76+59bp	A3.E76	lost of 59nt	17	0.03778	N/A	0.03778	15	0.01476	N/A	0.01476	16	0.02627	0.0162776	0.00329	0.00243245	0.02298	0.02298
siRNA	Chr	1st_base_intron(1-based)	last_base_intron(1-based)	Paterrnintron	Type	Strand	UpstreamExon	DownstreamExon	Junction	Event	EventSize	READS_rep1	psi5_rep1	psi3_rep1	Mean(Psi5,psi3)_rep1	READS_rep2	psi5_rep2	psi3_rep2	Mean(Psi5,psi3)_rep2	Mean_READS (≥5)	Mean(Psi5, psi3)_rep_siY14	SD(Psi5, psi3)_siY14	Mean(Psi5, psi3)_Ctrl	SD(Psi5, psi3)_siCtrl	△SJ	△SJ %
siY14	chrX	33229398	33096465	GTAG	STAR_junction	2	End.Exon1+1	Start.Exon1a-1	jction_E1-E1a	pseudo E1a inclusion from IVS1	gain of 163nt	199	0.12726	N/A	0.134845	299	0.16528	N/A	0.170545	249	0.152695	0.0252437	0.130752	0.0343581	0.0219425	0.0219425
siY14	chrX	33096302	33038318	GTAG	STAR_junction	2	End.Exon1a+1	Start.Exon2-1	jction_E1a-E2			214	N/A	0.14243		314	N/A	0.17581		264
siY14	chrX	32827609	32752560	GTAG	STAR_junction	2	End.Exon7+1	Start.Exon8-35150	jction_E7-E7x	pseudo E7x inclusion from IVS7	gain of 159nt	25	0.0279	N/A	0.01624	36	0.04143	N/A	0.02366	30.5	0.01995	0.00524673	0.00222	0	0.01773	0.01773
siY14	chrX	32752401	32717411	GTAG	STAR_junction	3	Start.Exon8-34991	Start.Exon8-1	jction_E7x-E8			5	N/A	0.00458		5	N/A	0.00589		5
siY14	chrX	32717228	32663270	GTAG	STAR_junction	2	End.Exon8+1	Start.Exon10-1	jction_E8-E10	E9 skip	lost of 129nt	28	0.02946	0.0322	0.03083	29	0.03742	0.03914	0.03828	28.5	0.034555	0.00526795	0.0075475	0.00309171	0.0270075	0.0270075
siY14	chrX	32716109	32663270	GTAG	IPSA_intron	2	Start.Exon9+6	Start.Exon10-1	jction_E9+6bp-E10	A5.E9	lost of 123nt	19	N/A	0.01748	0.01748	7	N/A	0.00945	0.00945	13	0.013465	0.00567807	0	0	0.013465	0.013465
siY14	chrX	32591859	32591755	GTAG	STAR_junction	2	End.Exon14+3	Start.Exon15-1	jction_E14+3bp-E15	A5.E14	lost of 99nt	0	N/A	0	0	0	N/A	0	0	0	0	0	0.01039	0.0110279	-0.01039	-0.01039
siY14	chrX	32382698	32366646	GTAG	STAR_junction	2	End.Exon36+1	Start.Exon38-1	jction_E36-E38	E37 skip	lost of 171nt	29	0.03049	0.03504	0.032765	64	0.06268	0.09412	0.0784	46.5	0.0555825	0.0322688	0.0170937	0.00359697	0.0384888	0.0384888
siY14	chrX	32380904	32364198	GTAG	STAR_junction	2	End.Exon37+1	Start.Exon39-1	jction_E37-E39	E38 skip	lost of 123nt	49	0.05572	0.0477	0.05171	64	0.09481	0.09343	0.09412	56.5	0.072915	0.0299884	0.029555	0.0119994	0.04336	0.04336
siY14	chrX	31222077	31198599	GTAG	STAR_junction	2	End.Exon67+1	Start.Exon69-1	jction_E67-E69	E68 skip	lost of 167nt	30	0.03401	0.03077	0.03239	16	0.01728	0.01524	0.01626	23	0.024325	0.0114056	0.0032125	0.00268347	0.0211125	0.0211125
siY14	chrX	31200854	31196923	GTAG	STAR_junction	2	End.Exon68+1	Start.Exon70-1	jction_E68-E70	E69 skip	lost of 112nt	25	0.02174	0.02524	0.02349	18	0.01653	0.0214	0.018965	21.5	0.0212275	0.00319966	0	0	0.0212275	0.0212275
siY14	chrX	31200854	31196088	GTAG	STAR_junction	2	End.Exon68+1	Start.Exon71-1	jction_E68-E71	E69-70 skip	lost of 249nt	34	0.02999	0.05772	0.043855	28	0.02571	0.056	0.040855	31	0.042355	0.00212132	0	0	0.042355	0.042355
siY14	chrX	31196886	31191722	GTAG	STAR_junction	2	Start.Exon70+36	Start.Exon72-1	jction_E70+36bp-E72	A5.E70-71 skip	lost of 140nt	20	N/A	0.02703	0.02703	12	N/A	0.01702	0.01702	16	0.022025	0.00707814	0	0	0.022025	0.022025
N/A	Not Applicable. Only the psi5 value or the psi3 value is indicative of the usage of an alternative acceptor (A3) or a donor (A5) splice site, respectively.
E1a, E2a, E7x, E34x	Pseudo Exon inclusions were calculated with two independant junctions to include psi5 and psi3 in calcul method.
rep	replicate
